# Supplementary material for: LC-MS/MS-Based Proteomics Approach for the Identification of Candidate Serum Biomarkers in Patients with Narcolepsy Type 1
Source: Biomolecules. 2023 Feb 23;13(3):420. doi: 10.3390/biom13030420 (PMC10046664; doi:10.3390/biom13030420)
Supplement: Supplementary file 1 [file biomolecules-13-00420-s001.zip]

Archive with 1 entries (1 files):
- biomolecules-2197047-supplementary.pdf
